# Supplementary material for: Global Evolutionary History and Dynamics of Dengue Viruses Inferred from Whole Genome Sequences
Source: Viruses. 2022 Mar 28;14(4):703. doi: 10.3390/v14040703 (PMC9030598; doi:10.3390/v14040703)
Supplement: Supplementary file 1 [file viruses-14-00703-s001.zip]

Archive with 6 entries (6 files):
- Figures_S1toS16_MCMCandMLtrees_v4.pdf
- Table_S1_GenBankAccessionNumberList.xlsx
- Table_S2_RecombinantsList.xlsx
- Table_S3_EvolutionaryRates_pre_post1990.xlsx
- Table_S4_PositiveSiteSelection_Episodic.xlsx
- Table_S5_SupplementalTable_BranchSelection.xlsx
