# Supplementary material for: Global Evolutionary History and Dynamics of Dengue Viruses Inferred from Whole Genome Sequences
Source: Viruses. 2022 Mar 28;14(4):703. doi: 10.3390/v14040703 (PMC9030598; doi:10.3390/v14040703)
Supplement: Supplementary file 1 [file viruses-14-00703-s001.zip › Table_S1_GenBankAccessionNumberList.xlsx]

## Sheet: DENV1
GenBank Accession	Serotype	Genotype	Country of Isolation	Collection year	Notes
KM204119	1	1-I	USA	1944
KF289073	1	1-V	India	1956
JQ922547	1	1-IV	Thailand	1960
JQ922544	1	1-V	India	1963
AY713473	1	1-V	Myanmar	1971
JQ922546	1	1-V	India	1971
EF457905	1	1-sylvatic	Malaysia	1972
AY722801	1	1-V	Myanmar	1976
AY732476	1	1-V	Thailand	1980
AY732483	1	1-I	Thailand	1981
AY732481	1	1-I	Thailand	1982
JQ922545	1	1-V	India	1982
GQ868601	1	1-V	British Virgin Islands	1985	misidentified as 1-III
JN638336	1	1-I	Thailand	1986
FJ562106	1	1-V	Puerto Rico	1986
JN638341	1	1-I	Thailand	1987
FJ478458	1	1-V	Puerto Rico	1987
KF672761	1	1-V	Brazil	1988
KF672762	1	1-V	Brazil	1989
JN638337	1	1-I	Thailand	1990
JN638342	1	1-I	Thailand	1990
AY732478	1	1-I	Thailand	1991
FJ196845	1	1-IV	China	1991
JN638338	1	1-I	Thailand	1992
JN638343	1	1-I	Thailand	1992
FJ410186	1	1-V	Puerto Rico	1992
FJ410187	1	1-V	Puerto Rico	1992
FJ547087	1	1-V	Puerto Rico	1992
AY762084	1	1-V	Singapore	1993
DQ285562	1	1-V	Comoros	1993
FJ410184	1	1-V	Puerto Rico	1993
FJ410185	1	1-V	Puerto Rico	1993
FJ562105	1	1-V	Puerto Rico	1993
JN819417	1	1-V	El Salvador	1993
AB608788	1	1-I	Taiwan	1994
AB608789	1	1-I	Taiwan	1994
AY732475	1	1-I	Thailand	1994
FJ410179	1	1-V	Puerto Rico	1994
JN638344	1	1-I	Thailand	1995
KY586535	1	1-I	Thailand	1995
KY586539	1	1-I	Thailand	1995
FJ205874	1	1-V	Puerto Rico	1995
FJ205875	1	1-V	Puerto Rico	1995
FJ410180	1	1-V	Puerto Rico	1995
FJ547086	1	1-V	Puerto Rico	1995
KY586515	1	1-I	Thailand	1996
AY722802	1	1-V	Myanmar	1996
FJ410188	1	1-V	Puerto Rico	1996
JX669467	1	1-V	Brazil	1996
KF921911	1	1-V	Puerto Rico	1996
JN638340	1	1-I	Thailand	1997
FJ639735	1	1-V	Venezuela	1997
GU056029	1	1-V	Venezuela	1997
GU056030	1	1-V	Venezuela	1997
JX669469	1	1-V	Brazil	1997
AF298808	1	1-I	Djibouti	1998
AY726554	1	1-I	Myanmar	1998
AY726555	1	1-I	Myanmar	1998
KY496856	1	1-I	Taiwan	1998
KY586482	1	1-I	Thailand	1998
KY586527	1	1-I	Thailand	1998
KY586529	1	1-I	Thailand	1998
AB189120	1	1-IV	Indonesia	1998
AB189121	1	1-IV	Indonesia	1998
AF298807	1	1-V	Cote d'Ivoire	1998
AY722803	1	1-V	Myanmar	1998
EU482567	1	1-V	Puerto Rico	1998
FJ390379	1	1-V	Puerto Rico	1998
FJ639740	1	1-V	Venezuela	1998
FJ639741	1	1-V	Venezuela	1998
GQ868560	1	1-V	Colombia	1998
GU056031	1	1-V	Venezuela	1998
GU056032	1	1-V	Venezuela	1998
JX669470	1	1-V	Brazil	1998
KJ189303	1	1-V	Colombia	1998
KY586514	1	1-I	Thailand	1999
FJ639743	1	1-V	Venezuela	1999
GQ868561	1	1-V	Colombia	1999
JX669471	1	1-V	Brazil	1999
FJ639669	1	1-I	Cambodia	2000
GQ868637	1	1-I	Cambodia	2000
KY586306	1	1-I	Thailand	2000
KY586363	1	1-I	Thailand	2000
KY586410	1	1-I	Thailand	2000
KY586510	1	1-I	Thailand	2000
KY586525	1	1-I	Thailand	2000
KY586532	1	1-I	Thailand	2000
KY586542	1	1-I	Thailand	2000
AF514876	1	1-V	Argentina	2000
AF514878	1	1-V	Paraguay	2000
AF514883	1	1-V	Paraguay	2000
FJ850071	1	1-V	Brazil	2000
GU131832	1	1-V	Venezuela	2000
GU131833	1	1-V	Venezuela	2000
KF672763	1	1-V	Brazil	2000
AY713475	1	1-I	Myanmar	2001
AY726549	1	1-I	Myanmar	2001
AY732479	1	1-I	Thailand	2001
FJ639672	1	1-I	Cambodia	2001
FJ639673	1	1-I	Cambodia	2001
KY586309	1	1-I	Thailand	2001
KY586362	1	1-I	Thailand	2001
KY586365	1	1-I	Thailand	2001
KY586374	1	1-I	Thailand	2001
KY586524	1	1-I	Thailand	2001
KY586543	1	1-I	Thailand	2001
DQ672558	1	1-IV	French Polynesia	2001
DQ672562	1	1-IV	USA	2001
DQ672564	1	1-IV	USA	2001
GU131834	1	1-V	Venezuela	2001
GU131948	1	1-V	Colombia	2001
JX669474	1	1-V	Brazil	2001
AB178040	1	1-I	Micronesia	2002
AY726552	1	1-I	Myanmar	2002
AY726553	1	1-I	Myanmar	2002
FJ639674	1	1-I	Cambodia	2002
KY586364	1	1-I	Thailand	2002
KY586403	1	1-I	Thailand	2002
KY586404	1	1-I	Thailand	2002
KY586511	1	1-I	Thailand	2002
KY586528	1	1-I	Thailand	2002
KY586530	1	1-I	Thailand	2002
EU863650	1	1-IV	Chile	2002
JQ915077	1	1-IV	New Caledonia	2002
KT827364	1	1-IV	China	2002
FJ850075	1	1-V	Brazil	2002
JX669475	1	1-V	Brazil	2002
FJ469907	1	1-I	Singapore	2003
FJ469908	1	1-I	Singapore	2003
FJ639678	1	1-I	Cambodia	2003
FJ639679	1	1-I	Cambodia	2003
FJ639680	1	1-I	Cambodia	2003
FJ882565	1	1-I	Viet Nam	2003
GQ868618	1	1-I	Cambodia	2003
KY586360	1	1-I	Thailand	2003
KY586402	1	1-I	Thailand	2003
KY586442	1	1-I	Thailand	2003
KY586544	1	1-I	Thailand	2003
AB195673	1	1-IV	Seychelles	2003
FJ196842	1	1-IV	China	2003
FJ850077	1	1-V	Brazil	2003
AY835999	1	1-I	China	2004
FJ639682	1	1-I	Cambodia	2004
GQ199833	1	1-I	Viet Nam	2004
JQ287664	1	1-I	Cambodia	2004
KY586356	1	1-I	Thailand	2004
KY586450	1	1-I	Thailand	2004
KY586465	1	1-I	Thailand	2004
KY586545	1	1-I	Thailand	2004
AB204803	1	1-IV	Micronesia	2004
DQ285561	1	1-IV	Seychelles	2004
KX951689	1	1-IV	Taiwan	2004
DQ285559	1	1-V	Reunion	2004	misidentified as 1-III
FJ639794	1	1-V	Venezuela	2004
FJ850081	1	1-V	Brazil	2004
GQ199872	1	1-V	Nicaragua	2004
GU131835	1	1-V	Venezuela	2004
GU131836	1	1-V	Venezuela	2004
JN819425	1	1-V	Venezuela	2004
EU081276	1	1-I	Singapore	2005
FJ639685	1	1-I	Cambodia	2005
FJ898389	1	1-I	Viet Nam	2005
FJ898391	1	1-I	Viet Nam	2005
FJ898395	1	1-I	Viet Nam	2005
JN697057	1	1-I	Malaysia	2005
JN697058	1	1-I	Malaysia	2005
KP406802	1	1-I	Indonesia	2005
KY586331	1	1-I	Thailand	2005
KY586337	1	1-I	Thailand	2005
KY586441	1	1-I	Thailand	2005
KY586464	1	1-I	Thailand	2005
JN697056	1	1-IV	Malaysia	2005
EU081258	1	1-V	Singapore	2005	misidentified as 1-III
EU482616	1	1-V	Nicaragua	2005
FJ639811	1	1-V	Venezuela	2005
FJ850084	1	1-V	Brazil	2005
GQ868562	1	1-V	Colombia	2005
JN819410	1	1-V	Venezuela	2005
JQ922548	1	1-V	India	2005
KF955407	1	1-V	Venezuela	2005
KJ189304	1	1-V	Colombia	2005
EU081280	1	1-I	Singapore	2006
EU482521	1	1-I	Viet Nam	2006
EU482535	1	1-I	Viet Nam	2006
EU482707	1	1-I	Viet Nam	2006
EU482811	1	1-I	Viet Nam	2006
EU482821	1	1-I	Viet Nam	2006
FJ176780	1	1-I	China	2006
FJ196844	1	1-I	China	2006
FJ744702	1	1-I	Cambodia	2006
FJ898424	1	1-I	Viet Nam	2006
HM181939	1	1-I	Cambodia	2006
KF921934	1	1-I	Viet Nam	2006
KY586311	1	1-I	Thailand	2006
KY586315	1	1-I	Thailand	2006
KY586335	1	1-I	Thailand	2006
KY586341	1	1-I	Thailand	2006
KY586348	1	1-I	Thailand	2006
KY586456	1	1-I	Thailand	2006
KY586491	1	1-I	Thailand	2006
KP406803	1	1-IV	Philippines	2006
EU482591	1	1-V	Puerto Rico	2006
FJ562104	1	1-V	Nicaragua	2006
FJ639819	1	1-V	Venezuela	2006
FJ639821	1	1-V	Venezuela	2006
FJ850087	1	1-V	Brazil	2006
GQ868499	1	1-V	Mexico	2006
GU131839	1	1-V	Venezuela	2006
GU131949	1	1-V	Colombia	2006
HQ332177	1	1-V	Venezuela	2006	misidentified as 1-III
HQ332182	1	1-V	Venezuela	2006	misidentified as 1-III
KF955417	1	1-V	Mexico	2006
EU359008	1	1-I	China	2007
EU482503	1	1-I	Viet Nam	2007
FJ373297	1	1-I	Viet Nam	2007
FJ410204	1	1-I	Viet Nam	2007
FJ432729	1	1-I	Viet Nam	2007
FJ461316	1	1-I	Viet Nam	2007
FJ639688	1	1-I	Cambodia	2007
FJ639691	1	1-I	Cambodia	2007
FJ882559	1	1-I	Viet Nam	2007
GQ199817	1	1-I	Viet Nam	2007
HM181952	1	1-I	Cambodia	2007
HM181957	1	1-I	Cambodia	2007
HM469966	1	1-I	Thailand	2007
HM469968	1	1-I	Thailand	2007
JQ287663	1	1-I	Viet Nam	2007
KC762625	1	1-I	Indonesia	2007
KX951690	1	1-I	Taiwan	2007
KY586425	1	1-I	Thailand	2007
KY586444	1	1-I	Thailand	2007
KY586492	1	1-I	Thailand	2007
MK506262	1	1-I	USA	2007
JQ915072	1	1-IV	French Polynesia	2007
KC762620	1	1-IV	Indonesia	2007
KT827366	1	1-IV	China	2007
FJ639806	1	1-V	Venezuela	2007
FJ850090	1	1-V	Brazil	2007
FJ898433	1	1-V	Nicaragua	2007
GQ199877	1	1-V	Venezuela	2007
GQ868525	1	1-V	Mexico	2007
GQ868566	1	1-V	Colombia	2007
HQ332183	1	1-V	Venezuela	2007	misidentified as 1-III
KF955419	1	1-V	Mexico	2007
AB608786	1	1-I	Taiwan	2008
AB608787	1	1-I	Taiwan	2008
FJ410192	1	1-I	Viet Nam	2008
FJ410246	1	1-I	Viet Nam	2008
FJ461331	1	1-I	Viet Nam	2008
GQ398255	1	1-I	Singapore	2008
GQ868636	1	1-I	Cambodia	2008
GU131684	1	1-I	Viet Nam	2008
GU131712	1	1-I	Viet Nam	2008
GU131920	1	1-I	Cambodia	2008
GU370049	1	1-I	Singapore	2008
KC172829	1	1-I	Laos	2008
KC762631	1	1-I	Indonesia	2008
KU509257	1	1-I	Thailand	2008
KU509260	1	1-I	Cambodia	2008
KY586361	1	1-I	Thailand	2008
KY849706	1	1-I	Laos	2008
KY849740	1	1-I	Laos	2008
KY849741	1	1-I	Laos	2008
KY849749	1	1-I	Laos	2008
KC762630	1	1-IV	Indonesia	2008
KC762640	1	1-IV	Indonesia	2008
MG181997	1	1-IV	French Polynesia	2008
FJ850093	1	1-V	Brazil	2008
FJ850103	1	1-V	Venezuela	2008
FJ850104	1	1-V	Venezuela	2008
GQ199857	1	1-V	Nicaragua	2008
GQ199859	1	1-V	Nicaragua	2008
GQ357692	1	1-V	Singapore	2008
GQ868536	1	1-V	Mexico	2008
GQ868570	1	1-V	Colombia	2008
GU131863	1	1-V	Brazil	2008
JN903579	1	1-V	India	2008
KF955433	1	1-V	Mexico	2008
KU509251	1	1-V	Venezuela	2008	misidentified as 1-III
HQ891315	1	1-I	Sri Lanka	2009
KU509256	1	1-I	Thailand	2009
KY586338	1	1-I	Thailand	2009
KY586431	1	1-I	Thailand	2009
KY849708	1	1-I	Laos	2009
KY849720	1	1-I	Laos	2009
KY849725	1	1-I	Laos	2009
KY849745	1	1-I	Laos	2009
JQ915076	1	1-IV	French Polynesia	2009
JQ915079	1	1-IV	New Caledonia	2009
JF937635	1	1-V	Nicaragua	2009
JF960211	1	1-V	Singapore	2009
JN903580	1	1-V	India	2009
JQ287666	1	1-V	Nicaragua	2009
JQ917404	1	1-V	India	2009
KC692505	1	1-V	Argentina	2009
KJ189344	1	1-V	Mexico	2009
HG316481	1	1-I	Thailand	2010
HG316482	1	1-I	Thailand	2010
JN054255	1	1-I	Sri Lanka	2010
KC762639	1	1-I	Indonesia	2010
KU509253	1	1-I	Indonesia	2010
KY849703	1	1-I	Laos	2010
KY849723	1	1-I	Laos	2010
KY849743	1	1-I	Laos	2010
JQ915080	1	1-IV	New Caledonia	2010
KT827367	1	1-IV	China	2010
JQ675358	1	1-V	USA	2010
JQ692085	1	1-V	India	2010
JX669462	1	1-V	Brazil	2010
KC692511	1	1-V	Argentina	2010
KC692512	1	1-V	Argentina	2010
KC692516	1	1-V	Argentina	2010
KC692517	1	1-V	Argentina	2010
KF672759	1	1-V	Brazil	2010
KJ189365	1	1-V	Puerto Rico	2010
KU509252	1	1-V	Venezuela	2010	misidentified as 1-III
KU509264	1	1-V	Haiti	2010	misidentified as 1-III
MH450304	1	1-V	Venezuela	2010
MH450306	1	1-V	Venezuela	2010
JQ048541	1	1-I	China	2011
KJ649286	1	1-I	Saudi Arabia	2011
KT827369	1	1-I	China	2011
KY849704	1	1-I	Laos	2011
MF033196	1	1-I	Singapore	2011
JN544410	1	1-IV	Singapore	2011
JN544411	1	1-IV	Singapore	2011
JN544409	1	1-V	Singapore	2011
KF672760	1	1-V	Brazil	2011
KF973453	1	1-V	Nicaragua	2011
KF973460	1	1-V	Nicaragua	2011
KJ189306	1	1-V	Mexico	2011
KJ189349	1	1-V	Mexico	2011
KR779783	1	1-V	Singapore	2011
KU509254	1	1-V	Venezuela	2011	misidentified as 1-III
KU509255	1	1-V	India	2011
KC759167	1	1-I	Surinam	2012
KJ726663	1	1-I	Sri Lanka	2012
KU509250	1	1-I	Thailand	2012
KU509266	1	1-I	Thailand	2012
KX380798	1	1-I	Singapore	2012
KY057369	1	1-I	Indonesia	2012
KY057370	1	1-I	Indonesia	2012
KY057372	1	1-I	Indonesia	2012
MF033199	1	1-I	Singapore	2012
MF033201	1	1-I	Singapore	2012
MF033202	1	1-I	Singapore	2012
MG877552	1	1-I	Laos	2012
MG877554	1	1-I	Thailand	2012
KJ933413	1	1-IV	China	2012
KX380797	1	1-IV	Singapore	2012
KY057366	1	1-IV	Indonesia	2012
KY057368	1	1-IV	Indonesia	2012
KF973466	1	1-V	Nicaragua	2012
KF973470	1	1-V	Nicaragua	2012
KJ189351	1	1-V	Puerto Rico	2012
KJ189354	1	1-V	Puerto Rico	2012
KJ189368	1	1-V	Mexico	2012
KP188544	1	1-V	Brazil	2012
KU509249	1	1-V	Jamaica	2012	misidentified as 1-III
KX380801	1	1-V	Singapore	2012
MF033197	1	1-V	Singapore	2012
MF033204	1	1-V	Singapore	2012
MG877553	1	1-V	Haiti	2012
MG877557	1	1-V	Gabon	2012
MH822958	1	1-V	India	2012
KF887994	1	1-I	Thailand	2013
KJ438293	1	1-I	China	2013
KJ438296	1	1-I	China	2013
KJ468234	1	1-I	Sri Lanka	2013
KJ755855	1	1-I	India	2013
KJ806943	1	1-I	Singapore	2013
KJ806945	1	1-I	Singapore	2013
KJ806946	1	1-I	Singapore	2013
KJ806947	1	1-I	Singapore	2013
KJ806949	1	1-I	Singapore	2013
KJ806951	1	1-I	Singapore	2013
KJ806953	1	1-I	Singapore	2013
KX595191	1	1-I	Viet Nam	2013
KY672943	1	1-I	China	2013
KY926848	1	1-I	French Polynesia	2013
MF033210	1	1-I	Singapore	2013
MG877556	1	1-I	Thailand	2013
MN621140	1	1-I	New Caledonia	2013
MN933652	1	1-I	China	2013
KJ806939	1	1-IV	Singapore	2013
KJ806950	1	1-V	Singapore	2013
KP188548	1	1-V	Brazil	2013
KY672944	1	1-V	China	2013
MF033211	1	1-V	Singapore	2013
MF033212	1	1-V	Singapore	2013
KJ806959	1	1-I	Singapore	2014
KJ806961	1	1-I	Singapore	2014
KP398852	1	1-I	Sri Lanka	2014
KT827373	1	1-I	China	2014
KT831765	1	1-I	Indonesia	2014
KU666939	1	1-I	Malaysia	2014
KX452054	1	1-I	Malaysia	2014
KX458014	1	1-I	China	2014
KX620454	1	1-I	China	2014
KY672937	1	1-I	China	2014
KY672941	1	1-I	China	2014
LC011949	1	1-I	Japan	2014
LC335875	1	1-I	Japan	2014
MF033215	1	1-I	Singapore	2014
MF033221	1	1-I	Singapore	2014
MF033222	1	1-I	Singapore	2014
MG840530	1	1-I	Malaysia	2014
MH048670	1	1-I	Malaysia	2014
KR919820	1	1-sylvatic	Brunei	2014	Brun2015
KP188568	1	1-V	Brazil	2014
KT279761	1	1-V	Haiti	2014
KX618705	1	1-V	India	2014
KY474304	1	1-V	Ecuador	2014
KY474306	1	1-V	Ecuador	2014
MF004384	1	1-V	France	2014
MF033213	1	1-V	Singapore	2014
MF033226	1	1-V	Singapore	2014
MN018294	1	1-V	China	2014
KU094071	1	1-I	China	2015
KX225488	1	1-I	China	2015
KX225493	1	1-I	China	2015
KY672936	1	1-I	China	2015
MF033232	1	1-I	Singapore	2015
MF033233	1	1-I	Singapore	2015
MF033235	1	1-I	Singapore	2015
MF033239	1	1-I	Singapore	2015
MF033240	1	1-I	Singapore	2015
MF405201	1	1-I	China	2015
MG840554	1	1-I	Viet Nam	2015
MG840558	1	1-I	Indonesia	2015
MH823207	1	1-I	Indonesia	2015
MN018303	1	1-I	Sri Lanka	2015
MN018312	1	1-I	China	2015
MN018320	1	1-I	China	2015
MN018321	1	1-I	Indonesia	2015
MF033231	1	1-IV	Singapore	2015
MH921566	1	1-IV	PNG	2015
MF033229	1	1-V	Singapore	2015
MF033237	1	1-V	Singapore	2015
MG840543	1	1-V	China	2015
MH450312	1	1-V	Venezuela	2015
MF033248	1	1-I	Singapore	2016
MF033249	1	1-I	Singapore	2016
MF033254	1	1-I	Singapore	2016
MF033257	1	1-I	Singapore	2016
MF033260	1	1-I	Singapore	2016
MF314188	1	1-I	Singapore	2016
MG840565	1	1-I	Indonesia	2016
MG840566	1	1-I	Indonesia	2016
MG840571	1	1-I	Indonesia	2016
MG840572	1	1-I	Malaysia	2016
MG840573	1	1-I	China	2016
KY496854	1	1-IV	Taiwan	2016
LC128301	1	1-IV	Philippines	2016
MG840567	1	1-IV	Philippines	2016
MH921567	1	1-IV	PNG	2016
MN018290	1	1-IV	China	2016
MF033252	1	1-V	Singapore	2016
MF033253	1	1-V	Singapore	2016
MF033256	1	1-V	Singapore	2016
MG721063	1	1-V	India	2016
MK588396	1	1-V	India	2016
MN018286	1	1-V	China	2016
LC410183	1	1-I	Thailand	2017
LC428057	1	1-I	Viet Nam	2017
LC428075	1	1-I	Viet Nam	2017
MF681693	1	1-I	China	2017
MG679801	1	1-I	China	2017
MG840575	1	1-I	Thailand	2017
MN912180	1	1-I	Viet Nam	2017
MN933665	1	1-I	China	2017
MG840579	1	1-IV	China	2017
MH891767	1	1-V	India	2017
MK588397	1	1-V	India	2017
MN556095	1	1-V	Ecuador	2017
MT261954	1	1-V	Burkina Faso	2017
MN639764	1	1-I	China	2018
MN933666	1	1-I	China	2018
MN933668	1	1-I	China	2018
MN933669	1	1-I	China	2018
MN923081	1	1-I	Thailand	2019
MN923090	1	1-I	China	2019
MN923091	1	1-I	China	2019
MN923098	1	1-I	Thailand	2019
MN923100	1	1-I	Indonesia	2019
MN923106	1	1-I	China	2019
MN960676	1	1-I	Myanmar	2019
MN923080	1	1-IV	China	2019
MN923105	1	1-IV	Philippines	2019
MN577472	1	1-V	DRC	2019
MN600714	1	1-V	Benin	2019
MN923086	1	1-V	India	2019
MN923096	1	1-V	China	2019
MN923101	1	1-V	Tanzania	2019

## Sheet: DENV2
GenBank Accession	Serotype	Genotype	Country of Isolation	Collection year
EU854293	2	2-AsianII	Colombia	1944
FJ390389	2	2-AsianII	Papua New Guinea	1944
GQ868591	2	2-AsianI	Thailand	1964
EF105388	2	2-sylvatic	Nigeria	1966
GQ868600	2	2-American	Puerto Rico	1969
EF105379	2	2-sylvatic	Malaysia	1970
EF105384	2	2-sylvatic	Senegal	1970
HM582099	2	2-American	Fiji	1971
HM582102	2	2-American	New Caledonia	1971
HM582109	2	2-American	French Polynesia	1971
HM582103	2	2-American	New Caledonia	1972
HM582106	2	2-American	American Samoa	1972
HM582108	2	2-American	French Polynesia	1972
HM582110	2	2-American	French Polynesia	1973
HM582114	2	2-American	Tonga	1974
DQ181806	2	2-AsianI	Thailand	1974
EF105385	2	2-sylvatic	Senegal	1974
GQ398268	2	2-AsianII	Indonesia	1975
GQ398258	2	2-Cosmopolitan	Indonesia	1975
GQ398263	2	2-Cosmopolitan	Indonesia	1975
GQ398259	2	2-Cosmopolitan	Indonesia	1976
GQ398261	2	2-Cosmopolitan	Indonesia	1976
GQ398264	2	2-Cosmopolitan	Indonesia	1976
EU056812	2	2-American	Puerto Rico	1977
DQ181805	2	2-AsianI	Thailand	1979
EF105380	2	2-sylvatic	Cote d'Ivoire	1980
EF105386	2	2-sylvatic	Burkina Faso	1980
KF704357	2	2-AsianII	Cuba	1981
EF105378	2	2-sylvatic	Guinea	1981
GQ868588	2	2-American	Mexico	1983
M20558	2	2-AsianAmerican	Jamaica	1983
EU056810	2	2-Cosmopolitan	Burkina Faso	1983
FJ898449	2	2-American	Honduras	1984
DQ181804	2	2-AsianI	Thailand	1984
AF119661	2	2-AsianAmerican	China	1985
DQ181803	2	2-AsianI	Thailand	1985
AY702040	2	2-American	Colombia	1986
KF955363	2	2-AsianAmerican	Puerto Rico	1986
GU131843	2	2-Cosmopolitan	Burkina Faso	1986
GQ868599	2	2-American	Venezuela	1987
EU482570	2	2-AsianAmerican	Puerto Rico	1987
AF204178	2	2-AsianII	China	1987
EU482579	2	2-AsianAmerican	Puerto Rico	1988
JN819418	2	2-AsianAmerican	Viet Nam	1988
DQ181802	2	2-AsianI	Thailand	1988
EU482562	2	2-AsianAmerican	Puerto Rico	1989
AF204177	2	2-AsianII	China	1989
DQ181801	2	2-AsianAmerican	Thailand	1990
EU482590	2	2-AsianAmerican	Puerto Rico	1990
FJ898450	2	2-AsianAmerican	Virgin Islands	1990
GQ868540	2	2-AsianAmerican	Venezuela	1990
HQ012538	2	2-AsianAmerican	Brazil	1990
EU529701	2	2-AsianAmerican	Puerto Rico	1991
GQ868541	2	2-AsianAmerican	Venezuela	1991
GQ868595	2	2-AsianAmerican	Venezuela	1991
AF100469	2	2-American	Mexico	1992
EU482594	2	2-AsianAmerican	Puerto Rico	1992
EU569705	2	2-AsianAmerican	Puerto Rico	1993
EU920828	2	2-AsianAmerican	French Guiana	1993
AY037116	2	2-Cosmopolitan	Australia	1993
JX966379	2	2-American	Mexico	1994
EU529695	2	2-AsianAmerican	Puerto Rico	1994
GQ398284	2	2-AsianAmerican	Puerto Rico	1994
GQ398285	2	2-AsianAmerican	Puerto Rico	1994
GQ398310	2	2-AsianAmerican	Puerto Rico	1994
HQ012535	2	2-AsianAmerican	Brazil	1994
EU687246	2	2-AsianI	Thailand	1994
EU726767	2	2-AsianI	Thailand	1994
GQ868542	2	2-AsianI	Thailand	1994
EU056811	2	2-American	Peru	1995
EU569708	2	2-AsianAmerican	Puerto Rico	1995
GQ398298	2	2-AsianAmerican	Puerto Rico	1995
JX649147	2	2-AsianAmerican	Viet Nam	1995
JX669482	2	2-AsianAmerican	Brazil	1995
KY670633	2	2-AsianAmerican	Taiwan	1995
AF100462	2	2-AsianI	Thailand	1995
KY586664	2	2-AsianI	Thailand	1995
KY586673	2	2-AsianI	Thailand	1995
KY586689	2	2-AsianI	Thailand	1995
KF744403	2	2-AsianII	Philippines	1995
AF100468	2	2-American	Peru	1996
EU482561	2	2-AsianAmerican	Puerto Rico	1996
EU596486	2	2-AsianAmerican	Puerto Rico	1996
EU687220	2	2-AsianAmerican	Venezuela	1996
EU726775	2	2-AsianAmerican	Venezuela	1996
FJ906957	2	2-AsianI	Thailand	1996
GQ868545	2	2-AsianI	Thailand	1996
KF744404	2	2-AsianII	Philippines	1996
FJ882602	2	2-Cosmopolitan	Sri Lanka	1996
JQ922549	2	2-Cosmopolitan	India	1996
AY702035	2	2-AsianAmerican	Cuba	1997
EU569713	2	2-AsianAmerican	Puerto Rico	1997
EU920829	2	2-AsianAmerican	French Guiana	1997
JX669483	2	2-AsianAmerican	Brazil	1997
AF208496	2	2-AsianAmerican	Martinique	1998
EU482560	2	2-AsianAmerican	Puerto Rico	1998
EU482734	2	2-AsianAmerican	Puerto Rico	1998
EU569712	2	2-AsianAmerican	Puerto Rico	1998
EU687212	2	2-AsianAmerican	Puerto Rico	1998
EU920830	2	2-AsianAmerican	French Guiana	1998
FJ898465	2	2-AsianAmerican	Venezuela	1998
GQ868552	2	2-AsianAmerican	Colombia	1998
JX669485	2	2-AsianAmerican	Brazil	1998
DQ181799	2	2-AsianI	Thailand	1998
KY586658	2	2-AsianI	Thailand	1998
KY586665	2	2-AsianI	Thailand	1998
KY586676	2	2-AsianI	Thailand	1998
KY586684	2	2-AsianI	Thailand	1998
KY586688	2	2-AsianI	Thailand	1998
KY586691	2	2-AsianI	Thailand	1998
AB189123	2	2-Cosmopolitan	Indonesia	1998
JF327392	2	2-Cosmopolitan	Singapore	1998
EU677142	2	2-AsianAmerican	Puerto Rico	1999
EU677144	2	2-AsianAmerican	Puerto Rico	1999
EU677145	2	2-AsianAmerican	Puerto Rico	1999
EU920832	2	2-AsianAmerican	French Guiana	1999
FM210217	2	2-AsianAmerican	Viet Nam	1999
GQ199895	2	2-AsianAmerican	Nicaragua	1999
GQ868553	2	2-AsianAmerican	Colombia	1999
HQ012537	2	2-AsianAmerican	Brazil	1999
JX669486	2	2-AsianAmerican	Brazil	1999
MN589879	2	2-AsianAmerican	Brazil	1999
DQ181798	2	2-AsianI	Thailand	1999
KY586690	2	2-AsianI	Thailand	1999
EF457904	2	2-sylvatic	Senegal	1999
EU687225	2	2-AsianAmerican	Puerto Rico	2000
EU920833	2	2-AsianAmerican	French Guiana	2000
FJ850072	2	2-AsianAmerican	Brazil	2000
FJ873808	2	2-AsianAmerican	Nicaragua	2000
FJ898466	2	2-AsianAmerican	Venezuela	2000
JN819419	2	2-AsianAmerican	Brazil	2000
KJ189305	2	2-AsianAmerican	Colombia	2000
MN589882	2	2-AsianAmerican	Brazil	2000
KY586639	2	2-AsianI	Thailand	2000
KY586644	2	2-AsianI	Thailand	2000
KY586669	2	2-AsianI	Thailand	2000
KY586682	2	2-AsianI	Thailand	2000
KY586686	2	2-AsianI	Thailand	2000
KF744401	2	2-AsianII	Philippines	2000
AB122020	2	2-AsianAmerican	Dominican Republic	2001
EU687230	2	2-AsianAmerican	Puerto Rico	2001
EU920834	2	2-AsianAmerican	French Guiana	2001
FJ639697	2	2-AsianAmerican	Cambodia	2001
FJ850121	2	2-AsianAmerican	Nicaragua	2001
FJ898460	2	2-AsianAmerican	Saint Kitts and Nevis	2001
FM210225	2	2-AsianAmerican	Viet Nam	2001
FM210238	2	2-AsianAmerican	Viet Nam	2001
JN819408	2	2-AsianAmerican	Venezuela	2001
JX073928	2	2-AsianAmerican	Brazil	2001
MN589883	2	2-AsianAmerican	Brazil	2001
FJ639831	2	2-AsianI	Thailand	2001
FJ744719	2	2-AsianI	Thailand	2001
FJ744724	2	2-AsianI	Thailand	2001
KY586579	2	2-AsianI	Thailand	2001
KY586643	2	2-AsianI	Thailand	2001
KY586667	2	2-AsianI	Thailand	2001
KY586692	2	2-AsianI	Thailand	2001
KY586699	2	2-AsianI	Thailand	2001
DQ448231	2	2-Cosmopolitan	India	2001
DQ645543	2	2-Cosmopolitan	Taiwan	2001
FJ196852	2	2-Cosmopolitan	China	2001
HM488257	2	2-Cosmopolitan	Guam	2001
KF744397	2	2-Cosmopolitan	Philippines	2001
EU482723	2	2-AsianAmerican	Puerto Rico	2002
FJ639701	2	2-AsianAmerican	Cambodia	2002
FJ850076	2	2-AsianAmerican	Brazil	2002
FJ898438	2	2-AsianAmerican	Mexico	2002
FJ898461	2	2-AsianAmerican	Belize	2002
FM210218	2	2-AsianAmerican	Viet Nam	2002
FM210226	2	2-AsianAmerican	Viet Nam	2002
GQ199897	2	2-AsianAmerican	Nicaragua	2002
JX669488	2	2-AsianAmerican	Brazil	2002
KC294216	2	2-AsianAmerican	Peru	2002
KY586556	2	2-AsianI	Thailand	2002
KY586588	2	2-AsianI	Thailand	2002
KY586611	2	2-AsianI	Thailand	2002
KY586677	2	2-AsianI	Thailand	2002
DQ645548	2	2-Cosmopolitan	Taiwan	2002
EU687238	2	2-AsianAmerican	Puerto Rico	2003
FJ639702	2	2-AsianAmerican	Cambodia	2003
FJ639734	2	2-AsianAmerican	Venezuela	2003
FJ639783	2	2-AsianAmerican	Venezuela	2003
FJ898451	2	2-AsianAmerican	Dominican Republic	2003
FM210210	2	2-AsianAmerican	Viet Nam	2003
FM210221	2	2-AsianAmerican	Viet Nam	2003
GQ868640	2	2-AsianAmerican	Brazil	2003
EU482782	2	2-AsianI	Viet Nam	2003
FM210211	2	2-AsianI	Viet Nam	2003
GQ868620	2	2-AsianI	Cambodia	2003
GQ868621	2	2-AsianI	Cambodia	2003
GQ868622	2	2-AsianI	Cambodia	2003
KY586549	2	2-AsianI	Thailand	2003
KY586584	2	2-AsianI	Thailand	2003
FJ196853	2	2-Cosmopolitan	China	2003
GQ252676	2	2-Cosmopolitan	Sri Lanka	2003
EU677147	2	2-AsianAmerican	Puerto Rico	2004
FJ024477	2	2-AsianAmerican	Colombia	2004
FJ639788	2	2-AsianAmerican	Venezuela	2004
FJ850082	2	2-AsianAmerican	Brazil	2004
FJ850112	2	2-AsianAmerican	Venezuela	2004
FJ898436	2	2-AsianAmerican	Nicaragua	2004
FM210202	2	2-AsianAmerican	Viet Nam	2004
FM210232	2	2-AsianAmerican	Viet Nam	2004
GQ868554	2	2-AsianAmerican	Colombia	2004
GU131955	2	2-AsianAmerican	Mexico	2004
EU482774	2	2-AsianI	Viet Nam	2004
FJ639706	2	2-AsianI	Cambodia	2004
FJ639707	2	2-AsianI	Cambodia	2004
KY586548	2	2-AsianI	Thailand	2004
KY586581	2	2-AsianI	Thailand	2004
KY586582	2	2-AsianI	Thailand	2004
KY586599	2	2-AsianI	Thailand	2004
KY586697	2	2-AsianI	Thailand	2004
AY858035	2	2-Cosmopolitan	Indonesia	2004
AY858036	2	2-Cosmopolitan	Indonesia	2004
GQ252677	2	2-Cosmopolitan	Sri Lanka	2004
JN851123	2	2-Cosmopolitan	Singapore	2004
EU482556	2	2-AsianAmerican	Puerto Rico	2005
EU920836	2	2-AsianAmerican	Martinique	2005
EU920840	2	2-AsianAmerican	French Guiana	2005
FJ024475	2	2-AsianAmerican	Colombia	2005
FJ639809	2	2-AsianAmerican	Venezuela	2005
FJ898453	2	2-AsianAmerican	Virgin Islands	2005
FM210235	2	2-AsianAmerican	Viet Nam	2005
GQ199894	2	2-AsianAmerican	Mexico	2005
GQ868555	2	2-AsianAmerican	Colombia	2005
GQ868604	2	2-AsianAmerican	Nicaragua	2005
KF955362	2	2-AsianAmerican	Nicaragua	2005
FJ639708	2	2-AsianI	Cambodia	2005
FJ639709	2	2-AsianI	Cambodia	2005
FJ639711	2	2-AsianI	Cambodia	2005
KY586566	2	2-AsianI	Thailand	2005
KY586695	2	2-AsianI	Thailand	2005
KF744408	2	2-AsianII	Philippines	2005
EU081180	2	2-Cosmopolitan	Singapore	2005
JN851126	2	2-Cosmopolitan	Singapore	2005
JN851130	2	2-Cosmopolitan	Singapore	2005
JN851131	2	2-Cosmopolitan	Singapore	2005
JQ922551	2	2-Cosmopolitan	India	2005
KF744398	2	2-Cosmopolitan	Philippines	2005
LC111438	2	2-Cosmopolitan	East Timor	2005
EU482664	2	2-AsianAmerican	Viet Nam	2006
EU482682	2	2-AsianAmerican	Nicaragua	2006
EU529706	2	2-AsianAmerican	Puerto Rico	2006
EU920848	2	2-AsianAmerican	French Guiana	2006
EU920849	2	2-AsianAmerican	Guadeloupe	2006
EU920850	2	2-AsianAmerican	Guadeloupe	2006
FJ639822	2	2-AsianAmerican	Venezuela	2006
FJ850067	2	2-AsianAmerican	Nicaragua	2006
FJ850088	2	2-AsianAmerican	Brazil	2006
GU131959	2	2-AsianAmerican	Mexico	2006
HQ332184	2	2-AsianAmerican	Venezuela	2006
KF955360	2	2-AsianAmerican	Puerto Rico	2006
KP188549	2	2-AsianAmerican	Brazil	2006
EU482468	2	2-AsianI	Viet Nam	2006
FJ873811	2	2-AsianI	Viet Nam	2006
KY586586	2	2-AsianI	Thailand	2006
KY586621	2	2-AsianI	Thailand	2006
KY586652	2	2-AsianI	Thailand	2006
KY586685	2	2-AsianI	Thailand	2006
JF730053	2	2-AsianII	USA	2006
EU482672	2	2-Cosmopolitan	Viet Nam	2006
JN851113	2	2-Cosmopolitan	Singapore	2006
JN851128	2	2-Cosmopolitan	Singapore	2006
KU509271	2	2-Cosmopolitan	India	2006
KJ918750	2	2-American	India	2007
EU482606	2	2-AsianAmerican	Venezuela	2007
EU482607	2	2-AsianAmerican	Venezuela	2007
EU596489	2	2-AsianAmerican	Puerto Rico	2007
EU596491	2	2-AsianAmerican	Puerto Rico	2007
FJ390391	2	2-AsianAmerican	Nicaragua	2007
GQ199892	2	2-AsianAmerican	Jamaica	2007
GQ868558	2	2-AsianAmerican	Colombia	2007
GQ868646	2	2-AsianAmerican	Nicaragua	2007
JN819407	2	2-AsianAmerican	Venezuela	2007
KC294200	2	2-AsianAmerican	Peru	2007
KJ189311	2	2-AsianAmerican	Mexico	2007
MN589859	2	2-AsianAmerican	Brazil	2007
EU687249	2	2-AsianI	Viet Nam	2007
FJ205877	2	2-AsianI	Viet Nam	2007
FJ410228	2	2-AsianI	Viet Nam	2007
FJ639717	2	2-AsianI	Cambodia	2007
GQ868624	2	2-AsianI	Cambodia	2007
GU131927	2	2-AsianI	Cambodia	2007
KY586596	2	2-AsianI	Thailand	2007
KY586620	2	2-AsianI	Thailand	2007
MK506263	2	2-AsianI	Thailand	2007
JF730050	2	2-AsianII	USA	2007
MK506264	2	2-AsianII	Thailand	2007
JN851116	2	2-Cosmopolitan	Singapore	2007
KC762660	2	2-Cosmopolitan	Indonesia	2007
KC762665	2	2-Cosmopolitan	Indonesia	2007
KC762670	2	2-Cosmopolitan	Indonesia	2007
KC762676	2	2-Cosmopolitan	Indonesia	2007
FJ850106	2	2-AsianAmerican	Venezuela	2008
FJ898439	2	2-AsianAmerican	Mexico	2008
GQ199890	2	2-AsianAmerican	Brazil	2008
JF357906	2	2-AsianAmerican	Nicaragua	2008
JN819422	2	2-AsianAmerican	Mexico	2008
FJ410259	2	2-AsianI	Viet Nam	2008
FJ461309	2	2-AsianI	Viet Nam	2008
GU131899	2	2-AsianI	Cambodia	2008
GU131924	2	2-AsianI	Cambodia	2008
GU131930	2	2-AsianI	Cambodia	2008
KY586569	2	2-AsianI	Thailand	2008
KY586587	2	2-AsianI	Thailand	2008
KY586624	2	2-AsianI	Thailand	2008
KY849759	2	2-AsianI	Laos	2008
FJ906959	2	2-AsianII	Papua New Guinea	2008
HQ891023	2	2-AsianII	Taiwan	2008
JN796245	2	2-AsianII	USA	2008
GU370051	2	2-Cosmopolitan	Singapore	2008
KC762664	2	2-Cosmopolitan	Indonesia	2008
KC762668	2	2-Cosmopolitan	Indonesia	2008
KC762672	2	2-Cosmopolitan	Indonesia	2008
KC762674	2	2-Cosmopolitan	Indonesia	2008
KF041236	2	2-Cosmopolitan	Pakistan	2008
KU509276	2	2-Cosmopolitan	Philippines	2008
FJ467493	2	2-sylvatic	Malaysia	2008
HQ705624	2	2-AsianAmerican	Nicaragua	2009
HQ999999	2	2-AsianAmerican	Guatemala	2009
JF730052	2	2-AsianAmerican	Nicaragua	2009
KC294201	2	2-AsianAmerican	Peru	2009
KJ189308	2	2-AsianAmerican	Mexico	2009
MN589866	2	2-AsianAmerican	Brazil	2009
KY586559	2	2-AsianI	Thailand	2009
KY586627	2	2-AsianI	Thailand	2009
KY849760	2	2-AsianI	Laos	2009
KY849764	2	2-AsianI	Laos	2009
KY849765	2	2-AsianI	Laos	2009
HQ541798	2	2-AsianII	USA	2009
JQ955623	2	2-Cosmopolitan	India	2009
KF041237	2	2-Cosmopolitan	Pakistan	2009
KM279605	2	2-Cosmopolitan	Singapore	2009
KU509268	2	2-Cosmopolitan	Indonesia	2009
KU509269	2	2-Cosmopolitan	Philippines	2009
KU509272	2	2-Cosmopolitan	Thailand	2009
KY586700	2	2-Cosmopolitan	Thailand	2009
LC367234	2	2-Cosmopolitan	India	2009
JF260983	2	2-sylvatic	Guinea Bissau	2009
JX286516	2	2-AsianAmerican	Brazil	2010
KC294219	2	2-AsianAmerican	Peru	2010
KJ189309	2	2-AsianAmerican	Mexico	2010
KU509267	2	2-AsianAmerican	Guatemala	2010
MH450310	2	2-AsianAmerican	Venezuela	2010
KY586625	2	2-AsianI	Thailand	2010
KY849755	2	2-AsianI	Laos	2010
KY849766	2	2-AsianI	Laos	2010
KY849768	2	2-AsianI	Laos	2010
HQ541799	2	2-AsianII	USA	2010
KC762678	2	2-Cosmopolitan	Indonesia	2010
KC762679	2	2-Cosmopolitan	Indonesia	2010
KF360005	2	2-Cosmopolitan	Pakistan	2010
KM279606	2	2-Cosmopolitan	Singapore	2010
KP723479	2	2-Cosmopolitan	China	2010
KU509274	2	2-Cosmopolitan	Philippines	2010
KU509277	2	2-Cosmopolitan	Philippines	2010
KY427084	2	2-Cosmopolitan	India	2010
KY794785	2	2-Cosmopolitan	Papua New Guinea	2010
KC294208	2	2-AsianAmerican	Peru	2011
KJ189370	2	2-AsianAmerican	Mexico	2011
KY977454	2	2-AsianAmerican	Panama	2011
MN589874	2	2-AsianAmerican	Brazil	2011
KU509273	2	2-AsianI	Thailand	2011
JQ955624	2	2-Cosmopolitan	India	2011
KF041232	2	2-Cosmopolitan	Pakistan	2011
KM279525	2	2-Cosmopolitan	Singapore	2011
KY427085	2	2-Cosmopolitan	India	2011
KP188552	2	2-AsianAmerican	Brazil	2012
MH781013	2	2-AsianAmerican	Mexico	2012
KC131142	2	2-Cosmopolitan	China	2012
KM279557	2	2-Cosmopolitan	Singapore	2012
KX380807	2	2-Cosmopolitan	Singapore	2012
KX380808	2	2-Cosmopolitan	Singapore	2012
KX380809	2	2-Cosmopolitan	Singapore	2012
KX380815	2	2-Cosmopolitan	Singapore	2012
MH822939	2	2-Cosmopolitan	India	2012
MH822946	2	2-Cosmopolitan	India	2012
KP188555	2	2-AsianAmerican	Brazil	2013
MF459663	2	2-AsianI	China	2013
KJ701507	2	2-Cosmopolitan	Pakistan	2013
KX380826	2	2-Cosmopolitan	Singapore	2013
KX380828	2	2-Cosmopolitan	Singapore	2013
KX380835	2	2-Cosmopolitan	Singapore	2013
MH822941	2	2-Cosmopolitan	India	2013
MH822951	2	2-Cosmopolitan	India	2013
KP188569	2	2-AsianAmerican	Brazil	2014
KY415992	2	2-AsianAmerican	Haiti	2014
KY474318	2	2-AsianAmerican	Ecuador	2014
MH888331	2	2-AsianI	Thailand	2014
MN018362	2	2-AsianI	China	2014
KJ734727	2	2-AsianII	Taiwan	2014
KM587709	2	2-AsianII	USA	2014
KJ830750	2	2-Cosmopolitan	Saudi Arabia	2014
KT187555	2	2-Cosmopolitan	China	2014
KU517846	2	2-Cosmopolitan	Indonesia	2014
KX452015	2	2-Cosmopolitan	Malaysia	2014
KX452035	2	2-Cosmopolitan	Malaysia	2014
KY921904	2	2-Cosmopolitan	Singapore	2014
MF004385	2	2-Cosmopolitan	France	2014
MG189962	2	2-Cosmopolitan	Tanzania	2014
MG560144	2	2-Cosmopolitan	India	2014
MH048672	2	2-Cosmopolitan	Malaysia	2014
MH048675	2	2-Cosmopolitan	Malaysia	2014
MH456895	2	2-Cosmopolitan	Kenya	2014
MH822940	2	2-Cosmopolitan	India	2014
MH822943	2	2-Cosmopolitan	India	2014
MH822955	2	2-Cosmopolitan	India	2014
MH823208	2	2-Cosmopolitan	Indonesia	2014
MN018339	2	2-Cosmopolitan	China	2014
MN018356	2	2-Cosmopolitan	China	2014
MN018357	2	2-Cosmopolitan	China	2014
MN720746	2	2-Cosmopolitan	France	2014
MH069499	2	2-AsianAmerican	Venezuela	2015
MH450300	2	2-AsianAmerican	Venezuela	2015
KY672945	2	2-AsianI	China	2015
KU094070	2	2-AsianII	China	2015
KU365902	2	2-Cosmopolitan	Taiwan	2015
KX225485	2	2-Cosmopolitan	China	2015
KX372564	2	2-Cosmopolitan	Australia	2015
KY937189	2	2-Cosmopolitan	China	2015
MF156244	2	2-Cosmopolitan	China	2015
MH822953	2	2-Cosmopolitan	India	2015
MK513444	2	2-Cosmopolitan	Singapore	2015
MK629885	2	2-Cosmopolitan	South Korea	2015
MK629886	2	2-Cosmopolitan	South Korea	2015
MN018338	2	2-Cosmopolitan	China	2015
MN018349	2	2-Cosmopolitan	Indonesia	2015
MN018351	2	2-Cosmopolitan	New Guinea	2015
MN018365	2	2-Cosmopolitan	Maldives	2015
KX274130	2	S-Sylvatic	Borneo	2015	QML-22
KX702403	2	2-AsianAmerican	Haiti	2016
KX702404	2	2-AsianAmerican	USA	2016
MH215277	2	2-AsianAmerican	Venezuela	2016
LC410184	2	2-AsianI	Thailand	2016
LC410185	2	2-AsianI	Thailand	2016
KU948303	2	2-Cosmopolitan	Singapore	2016
KY627763	2	2-Cosmopolitan	Burkina Faso	2016
LC410189	2	2-Cosmopolitan	Thailand	2016
MF043956	2	2-Cosmopolitan	China	2016
MG721054	2	2-Cosmopolitan	India	2016
MG721056	2	2-Cosmopolitan	India	2016
MG721062	2	2-Cosmopolitan	India	2016
MH891768	2	2-Cosmopolitan	India	2016
MK411559	2	2-Cosmopolitan	Indonesia	2016
MK564477	2	2-Cosmopolitan	China	2016
MK564478	2	2-Cosmopolitan	China	2016
MK564480	2	2-Cosmopolitan	China	2016
MK578532	2	2-Cosmopolitan	China	2016
MN018340	2	2-Cosmopolitan	China	2016
MN018350	2	2-Cosmopolitan	Philippines	2016
MN018353	2	2-Cosmopolitan	China	2016
MN018363	2	2-Cosmopolitan	New Guinea	2016
MN018364	2	2-Cosmopolitan	Philippines	2016
MN272405	2	2-Cosmopolitan	Seychelles	2016
MK517773	2	2-AsianAmerican	Brazil	2017
LC410187	2	2-AsianI	Thailand	2017
MH827531	2	2-AsianI	China	2017
MH827532	2	2-AsianI	Myanmar	2017
MH613985	2	2-AsianII	Mexico	2017
MG779199	2	2-Cosmopolitan	Kenya	2017
MH110592	2	2-Cosmopolitan	China	2017
MH827525	2	2-Cosmopolitan	China	2017
MH827526	2	2-Cosmopolitan	New Guinea	2017
MH827530	2	2-Cosmopolitan	China	2017
MH827533	2	2-Cosmopolitan	China	2017
MH827537	2	2-Cosmopolitan	China	2017
MH827542	2	2-Cosmopolitan	China	2017
MH827545	2	2-Cosmopolitan	Philippines	2017
MH891772	2	2-Cosmopolitan	India	2017
MH985859	2	2-Cosmopolitan	Vanuatu	2017
MK564476	2	2-Cosmopolitan	China	2017
MK564482	2	2-Cosmopolitan	China	2017
MN018355	2	2-Cosmopolitan	China	2017
MT261967	2	2-Cosmopolitan	Burkina Faso	2017
MH891770	2	2-Cosmopolitan	India	2018
MK543450	2	2-Cosmopolitan	China	2018
MK564486	2	2-Cosmopolitan	China	2018
MK564488	2	2-Cosmopolitan	China	2018
MN272404	2	2-Cosmopolitan	Reunion	2018
MN239505	2	2-AsianAmerican	Brazil	2019
MN923113	2	2-AsianI	Viet Nam	2019
MN923115	2	2-AsianI	Cambodia	2019
MN923120	2	2-AsianI	China	2019
MN923122	2	2-AsianI	China	2019
MN328061	2	2-Cosmopolitan	Bangladesh	2019
MN923107	2	2-Cosmopolitan	Niger	2019
MN923111	2	2-Cosmopolitan	Thailand	2019
MN923112	2	2-Cosmopolitan	China	2019
MN923116	2	2-Cosmopolitan	China	2019
MN923119	2	2-Cosmopolitan	China	2019
MN944002	2	2-Cosmopolitan	Philippines	2019

## Sheet: DENV3
GenBank Accession	Serotype	Genotype	Country of Isolation	Collection year
KU050695	3	3-I	Philippines	1956
KM190937	3	3-I	Philippines	1964
JQ922555	3	3-III	India	1966
GQ868593	3	3-II	Thailand	1973
KJ737430	3	3-II	Thailand	1983
KF955476	3	3-II	Sri Lanka	1983
GQ199889	3	3-III	Sri Lanka	1983
KF955477	3	3-II	India	1984
FJ882574	3	3-III	Sri Lanka	1985
FJ882575	3	3-III	Mozambique	1985
AY676352	3	3-II	Thailand	1987
AY858038	3	3-I	Indonesia	1988
AY744677	3	3-I	French Polynesia	1989
JQ920481	3	3-I	New Caledonia	1989
JQ920487	3	3-I	Wallis and Futuna	1989
FJ882571	3	3-III	Sri Lanka	1989
FJ882572	3	3-III	Sri Lanka	1989
FJ898455	3	3-I	Cook Islands	1991
JQ920476	3	3-I	French Polynesia	1991
AY744683	3	3-I	French Polynesia	1992
JQ920477	3	3-I	French Polynesia	1993
AY676351	3	3-II	Thailand	1993
FJ882573	3	3-III	Sri Lanka	1993
AY744685	3	3-I	French Polynesia	1994
AY876494	3	3-II	Thailand	1994
KJ737429	3	3-II	Thailand	1994
FJ882576	3	3-III	Nicaragua	1994
DQ675519	3	3-I	Taiwan	1995
FJ898456	3	3-I	Samoa	1995
JQ920478	3	3-I	French Polynesia	1995
JQ920484	3	3-I	New Caledonia	1995
JQ920489	3	3-I	Wallis and Futuna	1995
KY586776	3	3-II	Thailand	1995
KY586797	3	3-II	Thailand	1995
KY586801	3	3-II	Thailand	1995
JQ920480	3	3-I	French Polynesia	1996
JQ920485	3	3-I	New Caledonia	1996
GQ252674	3	3-III	Sri Lanka	1997
AB189128	3	3-I	Indonesia	1998
AY858039	3	3-I	Indonesia	1998
AY676348	3	3-II	Thailand	1998
DQ675524	3	3-II	Taiwan	1998
JN406514	3	3-II	Australia	1998
KY586771	3	3-II	Thailand	1998
KY586798	3	3-II	Thailand	1998
EU529703	3	3-III	Puerto Rico	1998
EU726771	3	3-III	Puerto Rico	1998
GQ199886	3	3-III	Nicaragua	1998
KF955461	3	3-II	Cambodia	1999
KY586768	3	3-II	Thailand	1999
KY586777	3	3-II	Thailand	1999
KY586795	3	3-II	Thailand	1999
DQ675533	3	3-III	Taiwan	1999
EU529696	3	3-III	Puerto Rico	1999
FJ205871	3	3-III	Puerto Rico	1999
FJ639719	3	3-II	Cambodia	2000
KY586724	3	3-II	Thailand	2000
KY586733	3	3-II	Thailand	2000
KY586764	3	3-II	Thailand	2000
KY586794	3	3-II	Thailand	2000
FJ639750	3	3-III	Venezuela	2000
FJ898457	3	3-III	Ecuador	2000
KF955466	3	3-III	Puerto Rico	2000
FJ744735	3	3-II	Thailand	2001
GQ868626	3	3-II	Cambodia	2001
KY586745	3	3-II	Thailand	2001
KY586782	3	3-II	Thailand	2001
KY586796	3	3-II	Thailand	2001
EU529687	3	3-III	Venezuela	2001
EU529691	3	3-III	Venezuela	2001
FJ898446	3	3-III	Brazil	2001
FJ898462	3	3-III	Anguilla	2001
GQ199891	3	3-III	Colombia	2001
GQ868616	3	3-III	Saint Lucia	2001
KF955468	3	3-III	Puerto Rico	2001
KT726340	3	3-III	Cuba	2001
KT726352	3	3-III	Cuba	2001
AY496874	3	3-II	Bangladesh	2002
GQ868627	3	3-II	Cambodia	2002
KY586712	3	3-II	Thailand	2002
KY586717	3	3-II	Thailand	2002
KY586750	3	3-II	Thailand	2002
KY586769	3	3-II	Thailand	2002
KY586783	3	3-II	Thailand	2002
KY586787	3	3-II	Thailand	2002
KY586791	3	3-II	Thailand	2002
FJ373306	3	3-III	Puerto Rico	2002
FJ547083	3	3-III	Puerto Rico	2002
FJ639777	3	3-III	Venezuela	2002
FJ898459	3	3-III	Trinidad and Tobago	2002
FJ898464	3	3-III	Guyana	2002
GQ868571	3	3-III	Colombia	2002
JF808123	3	3-III	Paraguay	2002
JX669490	3	3-III	Brazil	2002
KF955473	3	3-III	Brazil	2002
KF955505	3	3-III	Grenada	2002
KJ189258	3	3-III	Peru	2002
KT726347	3	3-III	Cuba	2002
FJ639723	3	3-II	Cambodia	2003
FJ639724	3	3-II	Cambodia	2003
KY586710	3	3-II	Thailand	2003
KY586749	3	3-II	Thailand	2003
EF643017	3	3-III	Brazil	2003
EU726769	3	3-III	Puerto Rico	2003
FJ390372	3	3-III	Puerto Rico	2003
FJ639784	3	3-III	Venezuela	2003
FJ850079	3	3-III	Brazil	2003
FJ898440	3	3-III	Mexico	2003
FJ898443	3	3-III	Colombia	2003
FJ898447	3	3-III	Brazil	2003
JF808129	3	3-III	Paraguay	2003
AY858037	3	3-I	Indonesia	2004
AY858040	3	3-I	Indonesia	2004
AY858045	3	3-I	Indonesia	2004
AY858047	3	3-I	Indonesia	2004
FJ639726	3	3-II	Cambodia	2004
KY586711	3	3-II	Thailand	2004
KY586730	3	3-II	Thailand	2004
KY586755	3	3-II	Thailand	2004
KY586781	3	3-II	Thailand	2004
KY586789	3	3-II	Thailand	2004
EU081181	3	3-III	Singapore	2004
EU529705	3	3-III	Puerto Rico	2004
FJ024469	3	3-III	Puerto Rico	2004
FJ024471	3	3-III	Puerto Rico	2004
FJ639792	3	3-III	Venezuela	2004
FJ850056	3	3-III	Puerto Rico	2004
JF808119	3	3-III	Brazil	2004
JX669495	3	3-III	Brazil	2004
KJ189265	3	3-III	Peru	2004
AB214880	3	3-I	East Timor	2005
EU081221	3	3-I	Singapore	2005
GU131904	3	3-II	Cambodia	2005
EU081197	3	3-III	Singapore	2005
EU854292	3	3-III	Venezuela	2005
FJ182008	3	3-III	Puerto Rico	2005
FJ182009	3	3-III	Puerto Rico	2005
FJ639810	3	3-III	Venezuela	2005
FJ850086	3	3-III	Brazil	2005
GQ868576	3	3-III	Colombia	2005
JQ922557	3	3-III	India	2005
JX669493	3	3-III	Brazil	2005
KJ189299	3	3-III	Peru	2005
JN697379	3	3-I	Brazil	2006
EU482460	3	3-II	Viet Nam	2006
GU131909	3	3-II	Cambodia	2006
KY586705	3	3-II	Thailand	2006
KY586726	3	3-II	Thailand	2006
KY586779	3	3-II	Thailand	2006
KY586815	3	3-II	Thailand	2006
KY586817	3	3-II	Thailand	2006
EU529692	3	3-III	Puerto Rico	2006
FJ547085	3	3-III	Puerto Rico	2006
FJ639817	3	3-III	Venezuela	2006
FJ850089	3	3-III	Brazil	2006
FJ898441	3	3-III	Mexico	2006
GU131846	3	3-III	Brazil	2006
GU131954	3	3-III	Colombia	2006
KF041257	3	3-III	Pakistan	2006
KF955456	3	3-III	Puerto Rico	2006
KJ189297	3	3-III	Peru	2006
KU509283	3	3-III	Sri Lanka	2006
KC762683	3	3-I	Indonesia	2007
KC762684	3	3-I	Indonesia	2007
KY794787	3	3-I	Papua New Guinea	2007
MK506265	3	3-I	Thailand	2007
FJ432743	3	3-II	Viet Nam	2007
GU131944	3	3-II	Cambodia	2007
KY586803	3	3-II	Thailand	2007
EU596494	3	3-III	Puerto Rico	2007
FJ644564	3	3-III	India	2007
FJ850092	3	3-III	Brazil	2007
FJ850110	3	3-III	Venezuela	2007
FJ898442	3	3-III	Mexico	2007
FJ898445	3	3-III	Colombia	2007
FJ898474	3	3-III	Venezuela	2007
GQ868578	3	3-III	Colombia	2007
GU131871	3	3-III	Brazil	2007
GU131878	3	3-III	Brazil	2007
GU370053	3	3-III	Singapore	2007
HQ235027	3	3-III	Paraguay	2007
KF041255	3	3-III	Pakistan	2007
KJ643590	3	3-III	Peru	2007
KU509278	3	3-III	Barbados	2007
KY586819	3	3-III	Thailand	2007
JN406515	3	3-I	Australia	2008
KC762688	3	3-I	Indonesia	2008
KC762691	3	3-I	Indonesia	2008
KU509279	3	3-I	Philippines	2008
KY794789	3	3-I	Papua New Guinea	2008
FJ562103	3	3-II	Viet Nam	2008
GU131903	3	3-II	Cambodia	2008
GU131946	3	3-II	Cambodia	2008
KY586702	3	3-II	Thailand	2008
KY586805	3	3-II	Thailand	2008
KU509284	3	3-II	Thailand	2008
FJ639827	3	3-III	Venezuela	2008
FJ850094	3	3-III	Brazil	2008
GQ199862	3	3-III	Nicaragua	2008
KF041254	3	3-III	Pakistan	2008
KJ189287	3	3-III	Peru	2008
GU370052	3	3-I	Singapore	2009
GU189648	3	3-II	China	2009
KY586811	3	3-II	Thailand	2009
KY586813	3	3-II	Thailand	2009
HM631861	3	3-III	Nicaragua	2009
JF504679	3	3-III	China	2009
JF808120	3	3-III	Brazil	2009
KF041258	3	3-III	Pakistan	2009
KJ189292	3	3-III	Peru	2009
KU509281	3	3-III	India	2009
KU509282	3	3-III	Senegal	2009
KY586822	3	3-III	Thailand	2009
KC762692	3	3-I	Indonesia	2010
KU509285	3	3-I	Thailand	2010
KY794786	3	3-I	Papua New Guinea	2010
HG316483	3	3-II	Thailand	2010
KY586807	3	3-II	Thailand	2010
KY586808	3	3-II	Thailand	2010
KY849771	3	3-II	Laos	2010
JF937621	3	3-III	Nicaragua	2010
KY586821	3	3-III	Thailand	2010
MH450311	3	3-III	Venezuela	2010
KU509280	3	3-II	Thailand	2011
KF973483	3	3-III	Nicaragua	2011
KU509286	3	3-III	India	2011
LT898452	3	3-III	Malaysia	2011
MH888333	3	3-III	Bolivia	2011
KX380839	3	3-I	Singapore	2012
MF004386	3	3-I	Malaysia	2012
KC261634	3	3-II	China	2012
MH888332	3	3-II	Thailand	2012
KF973480	3	3-III	Nicaragua	2012
KX380841	3	3-III	Singapore	2012
KJ622194	3	3-II	China	2013
KF954948	3	3-III	China	2013
KU216209	3	3-III	India	2013
KX380842	3	3-III	Singapore	2013
MF370226	3	3-III	Laos	2013
MH822957	3	3-III	India	2013
MH051732	3	3-I	Malaysia	2014
MK005258	3	3-I	Malaysia	2014
MN018383	3	3-I	Indonesia	2014
KJ830751	3	3-III	Saudi Arabia	2014
MH048677	3	3-III	Malaysia	2014
KY921906	3	3-I	Singapore	2015
MN018374	3	3-I	China	2015
MN018377	3	3-I	China	2015
MN018380	3	3-I	Philippines	2015
KY921907	3	3-III	Singapore	2015
MF142763	3	3-III	Thailand	2015
MH450298	3	3-III	Venezuela	2015
MH544647	3	3-III	Colombia	2015
MH544650	3	3-III	Colombia	2015
MN018376	3	3-III	China	2015
MN018378	3	3-III	Thailand	2015
KY863456	3	3-I	Indonesia	2016
MF682968	3	3-I	China	2016
MH823209	3	3-I	Indonesia	2016
MN018373	3	3-I	Indonesia	2016
MN018384	3	3-I	China	2016
LC379194	3	3-III	Gabon	2016
LC410192	3	3-III	Thailand	2016
MG721059	3	3-III	India	2016
MG721061	3	3-III	India	2016
MH544651	3	3-III	Colombia	2016
MN018372	3	3-III	Malaysia	2016
MN018385	3	3-III	India	2016
MN453624	3	3-III	Singapore	2016
MN083245	3	3-I	Sri Lanka	2017
MN083246	3	3-I	Sri Lanka	2017
LC379197	3	3-III	Gabon	2017
LC410195	3	3-III	Thailand	2017
MH891766	3	3-III	India	2017
MT261972	3	3-III	Burkina Faso	2017
MK894338	3	3-I	Thailand	2018
MK894339	3	3-III	Tanzania	2018
MK894340	3	3-III	Maldives	2018
MK894341	3	3-III	Malaysia	2018
MN922033	3	3-I	Bangladesh	2019
MN922038	3	3-I	Philippines	2019
MN922039	3	3-I	China	2019
MN227697	3	3-III	Maldives	2019
MN227700	3	3-III	China	2019
MN922036	3	3-III	Malaysia	2019
MN964273	3	3-III	Ethiopia	2019

## Sheet: DENV4
GenBank Accession	Serotype	Genotype	Country of Isolation	Collection year	Notes
KF907503	4	4-II	Senegal	1953
GQ868594	4	4-I	Philippines	1956
JF262783	4	4-I	India	1961
JQ922558	4	4-I	India	1962
JF262780	4	4-sylvatic	Malaysia	1973
JF262779	4	4-sylvatic	Malaysia	1975
KX812530	4	4-II	Indonesia	1976
AY618991	4	4-I	Thailand	1977
MF004387	4	4-II	Senegal	1981
GU289913	4	4-II	Colombia	1982
JN559740	4	4-II	Brazil	1982
EU854295	4	4-II	Puerto Rico	1986
FJ196850	4	4-I	China	1990
AY618990	4	4-I	Thailand	1991
FJ226067	4	4-II	Puerto Rico	1994
GQ199878	4	4-II	Puerto Rico	1994
JF262782	4	4-II	Haiti	1994
KY586938	4	4-I	Thailand	1995
KY586943	4	4-I	Thailand	1995
FJ810417	4	4-II	Puerto Rico	1995
JF262781	4	4-II	Venezuela	1995
FJ024476	4	4-II	Colombia	1997
AY618988	4	4-III	Thailand	1997
KY586835	4	4-I	Thailand	1998
KY586922	4	4-I	Thailand	1998
KY586941	4	4-I	Thailand	1998
EU854296	4	4-II	Puerto Rico	1998
EU854297	4	4-II	Puerto Rico	1998
FJ639737	4	4-II	Venezuela	1998
JN819409	4	4-II	Venezuela	1998
KY586945	4	4-III	Thailand	1998
KY586832	4	4-I	Thailand	1999
FJ639742	4	4-II	Venezuela	1999
FJ882599	4	4-II	Puerto Rico	1999
KY586908	4	4-I	Thailand	2000
KY586937	4	4-I	Thailand	2000
AY618993	4	4-II	Thailand	2000
FJ639748	4	4-II	Venezuela	2000
FJ850095	4	4-II	Venezuela	2000
KY586869	4	4-I	Thailand	2001
KY586916	4	4-I	Thailand	2001
FJ639764	4	4-II	Venezuela	2001
FJ639773	4	4-II	Venezuela	2001
GQ868582	4	4-II	Colombia	2001
KY586826	4	4-II	Thailand	2001
KY586944	4	4-III	Thailand	2001
KF955510	4	4-I	Cambodia	2002
KY586830	4	4-I	Thailand	2002
KY586899	4	4-I	Thailand	2002
KY586926	4	4-I	Thailand	2002
KY586823	4	4-II	Thailand	2002
KY586831	4	4-I	Thailand	2003
KY586857	4	4-I	Thailand	2003
KY586924	4	4-I	Thailand	2003
KY670635	4	4-I	Philippines	2003
KY586861	4	4-I	Thailand	2004
KY586881	4	4-I	Thailand	2004
KY586905	4	4-I	Thailand	2004
GQ868584	4	4-II	Colombia	2004
KY586880	4	4-I	Thailand	2005
KY586891	4	4-I	Thailand	2005
GQ398256	4	4-II	Singapore	2005
GQ868585	4	4-II	Colombia	2005
KY586828	4	4-I	Thailand	2006
KY586849	4	4-I	Thailand	2006
KY586884	4	4-I	Thailand	2006
KY586942	4	4-I	Thailand	2006
JN819406	4	4-II	Venezuela	2006
KM190936	4	4-II	Thailand	2006
JN638571	4	4-I	Cambodia	2007
KY586874	4	4-I	Thailand	2007
MK506266	4	4-I	Thailand	2007
FJ882582	4	4-II	Venezuela	2007
HQ332176	4	4-II	Venezuela	2007
KC762694	4	4-II	Indonesia	2007
KC762695	4	4-II	Indonesia	2007
PRJNA729800	4	4-sylvatic	Malaysia	2007	DKE-121 raw sequence data
KY586871	4	4-I	Thailand	2008
FJ882592	4	4-II	Venezuela	2008
KC762698	4	4-II	Indonesia	2008
KF041260	4	4-I	Pakistan	2009
KU509287	4	4-I	India	2009
KY849762	4	4-I	Laos	2009
JQ915082	4	4-II	French Polynesia	2009
JQ915087	4	4-II	New Caledonia	2009
JQ915090	4	4-II	Wallis and Futuna	2009
KY586829	4	4-I	Thailand	2010
KY586841	4	4-I	Thailand	2010
JN983813	4	4-II	Brazil	2010
JQ513330	4	4-II	Brazil	2010
JQ513334	4	4-II	Brazil	2010
JQ822247	4	4-II	China	2010
JQ915084	4	4-II	French Polynesia	2010
JX024758	4	4-II	Singapore	2010
KU509288	4	4-II	Indonesia	2010
MH450305	4	4-II	Venezuela	2010
JQ513345	4	4-I	Brazil	2011
KP792537	4	4-I	Singapore	2011
KR922405	4	4-I	Thailand	2011
KT026308	4	4-I	Thailand	2011
JQ513337	4	4-II	Brazil	2011
JQ513344	4	4-II	Brazil	2011
KT794007	4	4-II	Brazil	2011
MH450308	4	4-II	Venezuela	2011
KC333651	4	4-II	China	2012
KJ596664	4	4-II	Brazil	2012
KX059027	4	4-I	Sri Lanka	2013
KY451945	4	4-I	Thailand	2013
MG601754	4	4-I	China	2013
MN018390	4	4-I	China	2013
KU513441	4	4-II	Brazil	2013
MH888334	4	4-II	Malaysia	2013
KX224312	4	4-I	Singapore	2014
KP140942	4	4-II	Haiti	2014
KY474335	4	4-II	Ecuador	2014
MH051734	4	4-II	Malaysia	2014
MH823210	4	4-II	Indonesia	2014
KX845005	4	4-I	India	2015
KY672959	4	4-I	China	2015
MN018391	4	4-I	Cambodia	2015
MN018392	4	4-I	Cambodia	2015
KU523872	4	4-II	Indonesia	2015
LC069810	4	4-II	India	2015
MK514144	4	4-II	Haiti	2015
KY924607	4	4-I	Viet Nam	2016
LC410197	4	4-I	Thailand	2016
LC410198	4	4-I	Thailand	2016
LC410201	4	4-I	Thailand	2016
MG272274	4	4-I	India	2016
MN018398	4	4-I	China	2016
KY921910	4	4-II	Singapore	2016
MN192436	4	4-II	USA	2016
MH382789	4	4-II	PNG	2016
LC410202	4	4-I	Thailand	2017
MH891769	4	4-I	India	2017
MK614090	4	4-I	China	2018
MK614088	4	4-I	China	2019
