# Supplementary material for: Global Evolutionary History and Dynamics of Dengue Viruses Inferred from Whole Genome Sequences
Source: Viruses. 2022 Mar 28;14(4):703. doi: 10.3390/v14040703 (PMC9030598; doi:10.3390/v14040703)
Supplement: Supplementary file 1 [file viruses-14-00703-s001.zip › Table_S2_RecombinantsList.xlsx]

## Sheet: Sheet1
Serotype	Recombinant				Breakpoint Position		Minor Parental Sequence(s)				Major Parental Sequence(s)				Detection Methods
	Accession	GT	Country	Year	Begin	End	Accession	GT	Country	Year	Accession	GT	Country	Year	RDP	GENECONV	Bootscan	Maxchi	Chimaera	SiSscan	3Seq
DENV1	JF459993	1-IV	Myanmar	2002	10170	2512	FJ196842	1-IV	China	2003	AY726554	1-I	Myanmar	1998	3.82279e-80	3.55828e-75	1.55715e-61	2.685e-25	2.96031e-26	5.02412e-26	2.12406e-09
	MN018333	1-I	China	2016	5280	6117	MN018286	1-V	China	2016	MF033239	1-I	Singapore	2015	2.42084e-62	2.61299e-60	2.32154e-60	3.12553e-12	2.98109e-12	5.1766e-14	4.24811e-09
	KF184975	1-V	Angola	2013	10168	1515	JN054255	1-I	Sri Lanka	2010	MN577472	1-V	Italy	2019	2.54229e-61	1.26656e-48	7.91919e-60	2.8461e-14	8.57496e-15	7.32082e-15	2.66508e-50
	KU509261	1-IV	Indonesia	2010	3471	4507	KU509256	1-I	Thailand	2009	JN544411	1-IV	Singapore	2011	1.19384e-59	2.2477e-56	2.08895e-43	4.66507e-16	2.71384e-16	9.33186e-17	4.24811e-09
	JN903578	1-III	China	2017	3272	4132	JN903579	1-V	India	2008	GQ868601	1-III	B. Virgin Is.	1985	2.1077e-25	2.88442e-27	1.4151e-23	9.53935e-08	2.37771e-07	2.19956e-09	2.12406e-09
	FJ196847	1-I	China	1997	8792	10149	FJ196846	1-IV	China	1995	KY586543	1-I	Thailand	2001	8.04737e-26	6.784e-23	1.08371e-22	9.16211e-08	1.36213e-08	3.78424e-15	2.12406e-09
	FJ196847	1-I	China	1997	900	1605	FJ196842	1-IV	China	2003	KY586543	1-I	Thailand	2001	1.2916e-29	2.07215e-26	2.2709e-07	1.48089e-09	5.56729e-09	1.23502e-11	4.24811e-09
	FJ196847	1-I	China	1997	5763	6402	JN544410	1-IV	Singapore	2011	JN638343	1-I	Thailand	1992	1.87663e-21	1.70801e-18	4.07682e-06	2.50183e-06	2.30359e-06	1.03221e-05	NS
	FJ196848	1-I	China	1999	7805	8421	FJ196842	1-IV	China	2003	EU482503	1-I	Vietnam	2007	9.34323e-19	1.99838e-17	1.41761e-15	2.02054e-05	6.21707e-05	1.45116e-06	4.24811e-09
	FJ196848	1-I	China	1999	909	1605	FJ196842	1-IV	China	2003	JF937599	1-I	Vietnam	2006	7.04011e-21	3.14899e-14	7.70103e-11	1.40624e-07	2.77181e-08	6.24774e-08	4.24811e-09
	FJ196848	1-I	China	1999	7563	8360	FJ196842	1-IV	China	2003	KU509256	1-I	Thailand	2009	2.06393e-16	4.47646e-10	4.14702e-15	0.000160994	0.000324544	NS	4.24811e-09
	KY849750	1-I	Laos	2009	4996	7635	KY849708	1-I	Laos	2009	KY849749	1-I	Laos	2008	9.551e-10	7.31011e-08	NS	4.25291e-05	4.07066e-05	1.72544e-06	2.35285e-13
DENV2	^GQ398257	American	Indonesia	1977	4161	6267	GQ398269	Asian American	Puerto Rico	1994	GQ868600	American	Puerto Rico	1969	2.23504e-104	7.20963e-97	4.17508e-103	2.06139e-25	2.07841e-25	4.82747e-30	3.96614e-09
	GQ398269	Asian American	Puerto Rico	1994	4217	6134	FJ906959	Asian II	PNG	2008	EU482579	Asian American	Puerto Rico	1988	3.40703e-53	7.30148e-54	9.37367e-47	1.16037e-15	2.59874e-16	3.41828e-19	1.98307e-09
	^JQ922553	American	India	1980	7413	8376	KF041236	Cosmopolitan	Pakistan	2008	JQ922552	American	India	1960	1.74589e-50	1.78515e-25	1.09926e-41	1.00292e-14	1.51968e-16	2.56394e-19	1.98307e-09
	EU179859	Cosmopolitan	Brunei	2006	3410	3883	Unknown (KF744401)	Asian II	Philippines	2000	EU482672	Cosmopolitan	Viet Nam	2006	1.92342e-48	8.87992e-35	3.76684e-43	3.78683e-18	6.51523e-16	1.21557e-13	3.96614e-09
	FJ196854	Cosmopolitan	China	1993	10104	675	KC964095	Asian I	China	1998	FJ196853	Cosmopolitan	China	2003	1.8768e-44	1.64262e-38	1.0721e-16	1.12342e-08	7.36275e-09	1.39088e-07	3.13879e-32
	KC964095	Asian I	China	1998	8198	9342	FJ196853	Cosmopolitan	China	2003	KY586686	Asian I	Thailand	2000	8.51133e-44	1.47164e-37	4.22532e-13	1.1033e-12	2.67398e-13	1.08442e-14	3.96614e-09
	MH827543	Cosmopolitan	China	2017	9108	10110	MN018363	Cosmopolitan	New Guinea	2016	LC410189	Cosmopolitan	Thailand	2016	1.06145e-25	5.41864e-24	2.06584e-23	9.24465e-07	1.38684e-06	2.77886e-07	1.98307e-09
	EU482726	Asian American	Puerto Rico	2006	5186	8777	EU687238	Asian American	Puerto Rico	2003	EU596491	Asian American	Puerto Rico	2007	7.06727e-25	1.4617e-24	8.4185e-25	1.26156e-16	3.77602e-16	4.31904e-14	1.98307e-09
	JQ922552	American	India	1960	6046	6466	JQ922549	Cosmopolitan	India	1996	KJ918750	American	India	2007	1.55929e-24	8.47174e-17	1.33091e-22	1.81663e-05	5.69615e-07	NS	3.96614e-09
	MH110575	Cosmopolitan	China	2017	5529	6072	MK543450	Cosmopolitan	China	2018	MH110592	Cosmopolitan	China	2017	2.63662e-23	1.02401e-23	2.08831e-20	0.000271135	0.000268879	0.00351552	3.96614e-09
	KC964095	Asian I	China	1998	4889	5180	KF744398	Cosmopolitan	Philippines	2005	FJ639831	Asian I	Thailand	2001	1.61164e-22	1.95786e-20	1.74046e-20	0.0201738	0.0377301	0.0112144	3.96614e-09
	KF744399	Asian II	Philippines	1998	6434	7038	KF744397	Cosmopolitan	Philippines	2001	KF744404	Asian II	Philippines	1996	8.44376e-17	1.22277e-14	NS	1.65759e-06	1.03361e-06	3.66244e-10	1.98307e-09
	EU920842	Asian American	Suriname	2005	3409	4803	JN819419	Asian American	Brazil	2000	AB122020	Asian American	Dom Rep.	2001	7.90964e-15	9.36934e-12	4.41547e-09	0.000385941	0.000248373	0.00996114	3.00777e-14
	^MG560143	Cosmopolitan	India	2014	820	4056	MG560144	Cosmopolitan	India	2014	MG721056	Cosmopolitan	India	2016	1.64592e-12	1.30505e-13	1.37945e-09	7.66053e-12	5.11786e-12	1.06319e-11	1.98307e-09
	KU517845	Cosmopolitan	PNG	2013	1122	2188	KU517846	Cosmopolitan	Indonesia	2014	MN018363	Cosmopolitan	New Guinea	2016	7.2e-18	8.5e-17	0.0288	0.00607	0.00534	2.82e-05	1.53e-09
	^AF1000460	Asian I	Thailand	1996	7437	2310	KY586691	Asian I	Thailand	1998	KY586689	Asian I	Thailand	1995	0.00319	NS	NS	1.9e-06	3.26e-06	NS	3.83e-07
	AF100461	Asian I	Thailand	1995	2340	7398	KY586664	Asian I	Thailand	1995	KY586692	Asian I	Thailand	2001	0.000232745	3.94991e-06	NS	7.2362e-10	NS	8.39829e-15	3.37122e-08
DENV3	JF295012	3-II	Cambodia	2007	5278	5672	DQ675533	3-III	Taiwan	1999	JF295012	3-II	Cambodia	1999	7.77846e-26	2.05091e-24	4.68079e-20	0.000365619	0.00033813	0.00204594	6.96511e-10
	KY586818	3-II	Thailand	2007	1494	5264	KY586808	3-II	Thailand	2010	KY586818	3-I	Singapore	2005	1.69444e-13	1.83684e-25	8.33807e-14	1.45999e-11	9.29878e-13	2.04188e-33	0.000375503
	AY496879	3-I	Philippines	1997	3499	4683	AY496874	3-II	Bangladesh	2002	AY496879	3-I	Taiwan	1995	1.01273e-13	1.97405e-13	3.75771e-13	2.54768e-08	2.48433e-08	1.49287e-17	3.48255e-10
	AY496879	3-I	Philippines	1997	6042	7332	AY496874	3-II	Bangladesh	2002	AY496879	3-I	Taiwan	1995	4.51783e-17	7.64594e-21	1.54712e-21	1.03147e-08	9.48374e-09	3.16114e-15	3.48255e-10
	KY586820	3-III	Thailand	2008	9796	10144*	KY586724	3-II	Thailand	2000	KY586820	3-III	India	2005	2.23666e-16	2.83775e-14	1.22518e-11	0.000605359	0.000573629	9.83389e-05	1.74128e-09
	^KY586804	3-II	Thailand	2007	5350	6161	KF955461	3-II	Cambodia	1999	^KY58680	3-II	Thailand	2006	1.55336e-13	6.06214e-05	3.14532e-12	0.00508117	0.0157537	0.000497704	2.43779e-08
	KY586818	3-II	Thailand	2007	8853	731	KY586781	3-II	Thailand	2004	KY586818	3-I	China	2019	0.0061463	NS	0.00235451	6.92106e-06	4.77696e-05	1.06623e-09	NS
	^GQ466079	3-III	India	2008	2294	3274	Unknown (JQ922557)	3-III	India	2005	^GQ46607	3-III	Pakistan	2006	1.01136e-08	4.89393e-07	1.23594e-06	0.000580386	0.00756231	NS	0.000149454
	KY586818	3-II	Thailand	2007	6129	7213	KY586787	3-II	Thailand	2002	KY586818	3-I	China	2016	NS	NS	NS	0.000792267	0.00183431	2.47198e-08	NS
DENV4	MN018396	4-II	Thailand	2015	3539	4791	MG601754	4-I	China	2013	KC333651	4-II	China	2012	3.46642e-83	1.3769e-80	1.65974e-83	1.93313e-21	1.06936e-21	8.10973e-23	9.72531e-11
	JN638572	4-I	Cambodia	2008	7083	7737	AY618993	4-II	Thailand	2000	KY586861	4-I	Thailand	2004	1.7196e-52	1.35952e-50	1.42357e-52	1.44559e-12	1.36985e-12	2.56349e-13	9.72531e-11
	JN638572	4-I	Cambodia	2008	9816	10144*	AY618993	4-II	Thailand	2000	JN638571	4-I	Cambodia	2007	1.23328e-30	3.40372e-29	1.24866e-30	6.44855e-05	6.32575e-05	6.89672e-06	9.72531e-11
	MN018395	4-I	Philippines	2015	5213	6358	MN018396	4-II	Thailand	2015	MN018392	4-I	Cambodia	2015	1.89547e-45	8.38224e-43	1.69753e-45	6.71253e-16	4.86392e-16	4.58406e-19	9.72531e-11
	MN018395	4-I	Philippines	2015	3156	3981	KU523871	4-II	Philippines	2014	JN638571	4-I	Cambodia	2007	1.73455e-53	5.55558e-51	1.17113e-53	2.8264e-16	1.42955e-16	1.21544e-17	9.72531e-11
	MN018395	4-I	Philippines	2015	8	373	KC333651	4-II	China	2012	JN638571	4-I	Cambodia	2007	3.39557e-31	1.11593e-29	2.89686e-31	7.62025e-07	5.36376e-06	2.28789e-07	9.72531e-11
	MK614089	4-II	China	2018	3973	4513	MK614090	4-I	China	2018	KC333651	4-II	China	2012	1.47952e-42	1.37192e-36	1.33158e-42	4.13898e-09	2.56245e-09	7.46536e-12	9.72531e-11
	FJ196849	4-II	China	1978	8306	9618	FJ196850	4-I	China	1990	Unknown (JQ922559)	4-I	India	1979	5.75682e-21	4.4242e-28	1.85505e-29	6.47343e-12	1.80319e-09	1.4394e-19	2.49989e-07
	JQ922559	4-I	India	1979	861	1606	JF262783	4-I	India	1961	AY618991	4-I	Thailand	1977	2.84909e-20	3.9925e-16	1.94538e-20	2.85691e-05	1.02576e-05	3.58773e-08	4.86265e-11
	KU523871	4-II	Philippines	2014	7995	9071	KY921910	4-II	Singapore	2016	KC333651	4-II	China	2012	3.17745e-13	0.00405437	9.55415e-10	0.000952524	0.000208956	NS	6.32145e-10
	MN018397	4-I	Vietnam	2016	3860	4854	KP792537	4-I	Singapore	2011	KY672959	4-I	China	2015	1.86609e-10	5.86562e-08	7.26959e-12	5.01436e-05	7.15865e-05	9.26845e-06	2.91759e-10
	MN018394	4-I	Cambodia	2015	5795	6260	MN018392	4-I	Cambodia	2015	KP792537	4-I	Singapore	2011	2.03399e-08	1.84347e-08	1.00728e-09	NS	NS	NS	NS
^ = The recombinant sequence may have been misidentified (one of the identified parents might be the recombinant)
* = The actual breakpoint position is undetermined (it was most likely overprinted by a subsequent recombination event).
NS = No significant P-value was recorded for this recombination event using this method.
