# Supplementary material for: Global Evolutionary History and Dynamics of Dengue Viruses Inferred from Whole Genome Sequences
Source: Viruses. 2022 Mar 28;14(4):703. doi: 10.3390/v14040703 (PMC9030598; doi:10.3390/v14040703)
Supplement: Supplementary file 1 [file viruses-14-00703-s001.zip › Table_S3_EvolutionaryRates_pre_post1990.xlsx]

## Sheet: Sheet1
Supplemental Table S3: Evolutionary Rates comparison pre- and post-1990. Calculated using evolutionary rates of branches on MCMC trees leading up to isolates pre- and post-1990 with associated 95% confidence intervals (95% CI) for DENV1, DENV2, DENV3, and DENV4 envelope gene (E gene) and whole genome sequences (WGS). Bold numbers indicate non-overlapping confidence intervals.
		Pre 1990#		Post 1990
Serotype		Branches (n)	Evolutionary Rate x 10-4 (95% CI)	Branches (n)	Evolutionary Rate x 10-4 (95% CI)
DENV1	E gene	67	7.48 (6.94-8.01)	935	7.58 (7.43-7.74)
	WGS	68	7.91 (7.26-8.55)	926	7.69 (7.52-7.86)
DENV2	E gene	127	7.47 (7.06-7.87)	851	7.94 (7.7-8.17)
	WGS	125	8.77 (7.29-10.24)	852	8.53 (8.17-8.89)
DENV3	E gene	51	8.16 (7.47-8.84)	527	9.06 (8.75-9.38)
	WGS	53	7.06 (5.89-8.23)	525	8.33 (7.95-8.71)
DENV4	E gene	42	7.52 (6.48-8.56)	234	9.91 (9.23-10.59)
	WGS	48	5.73 (4.65-6.81)	230	7.36 (6.65-8.08)
# inclusive of the year 1990
