# Supplementary material for: Global Evolutionary History and Dynamics of Dengue Viruses Inferred from Whole Genome Sequences
Source: Viruses. 2022 Mar 28;14(4):703. doi: 10.3390/v14040703 (PMC9030598; doi:10.3390/v14040703)
Supplement: Supplementary file 1 [file viruses-14-00703-s001.zip › Table_S4_PositiveSiteSelection_Episodic.xlsx]

## Sheet: Sheet1
Supplemental Table S4: Site Specific Positive Selection - Episodic. All amino acid sites identified to be undergoing episodic positive selection for DENV1, DENV2, DENV3, and DENV4 whole genome coding sequences: (1) epidemic isolates, (2) complete datasets (epidemic, sylvatic, and highly divergent), (3) sylvatic isolates (DENV2) and (4) individual genotypes. Number corresponds to site on the speci…
	DENV1						DENV2									DENV3					DENV4
	Epi + S	Epi	1-I	1-IV	1-V		Epi + S	Epi	AA	A I	A II	Am	C	Sylv		Epi	3-I	3-II	3-III		Epi + S	Epi	4-I	4-II
C	2	2	103	-	14		16	16	10	-	85	-	16	67		114	-	-	114		26	26	26	-
	3	3			15		40	40	104		106		40								69	69	69
	14	14			16		46	46					46
	15	15			71		50	50					50
	16	16					57	57					57
	71	71					65	65					65
	95	103					95	78					78
	103						99	95					95
								99					99
prM	16	16	15	135	22		2	2	81	-	28	139	2	-		40	40	-	-		2	2	2	2
	17	17	16		136		24	24			45		24			41	41				4	4	4
	64	69	17		160		42	42			55		42			42	42				140		140
	69	70	69		164		45	45			57		55				44
	70	99	70				53	53					56
	99	136	99				55	55					57
	136	160					56	56					62
	160	164					62	62					63
	164						63	63					86
							86	86					87
							87	87
E	32	32	82	250	32		15	15	340	432	112	-	15	53		76	175	81	76		132	174	-	132
	82	82	177		114		16	16	363		122		16	484		147	184	147	132		202			202
	114	114	194		157		155	155			124		155			169	191		169					203
	157	157	203		451		160	175			128		175			175	192		210
	177	177	234				175	178			402		178			184	296		216
	203	203	235				178	192					194			191	355		297
	234	234	244				212	212					212			192	390		360
	235	235	285				215	215					215			210	391		361
	244	244	345				216	216					217			216	394		380
	285	285	349				217	217					286			296			436
	349	349	432				223	223					288			297
	432	434	434				226	226					290			301
	434	451					286	286					291			355
	451						288	288					292			360
							290	289					293			361
							291	290					310			390
							292	291					338			391
							293	292								394
							310	293								405
							322	310								436
							338	314
							340	322
							363	338
							432	340
								363
NS1	14	14	94	299	52		164	178	164	177	105	-	178	162		10	96	-	10		264	22	-	153
	52	52	256	300	60		177	180		232	174		181			14	145		14		290	290
	94	94			94		178	181		264	228		232			17	293		17
	128	256			128		180	232			235					99			99
	184	299			184		181	264								174			174
	256	300			324		232
	299	324					264
	300
	324
NS2A	34	43	43	104	-		21	21	72	88	94	-	21	42		2	43	28	2		87	65	-	87
	43	104	126				23	23	136		114		23	178		3	44		3		90	87		112
	104	126	148				51	37	153				51			5	45		5		112	90
	126	148	172				72	72	162				109			28	130		19			112
	172	172					114	114	174				114			43	131		37
		213					119	120					120			44	158		210
							153	153					171			45	204
							171	174								130
							216									131
																204
NS2B	60	60	88	-	60		93	76	8	-	94	-	113	-		25	98	-	25		69	69	60	-
	88	88					94	93	93		114					29	127		29				69
	127	127					113	113								98			104
							114									104
																127
NS3	4	4	163	86	4		14	14	14	-	-	67	32	65		88	202	60	-		265	268	268	265
	6	6	185	474	252		32	32				552	93			202	316	88			268	289	289
	44	44	404		375		93	93					94			316	338	596			289	341	341
	88	88	447		599		94	94					95			498	498	601			341
	163	163	601		600		95	95					235			513	513
	252	185	611		617		235	235					274			517	519
	375	252	616				274	274					275			519	521
	377	375					275	275					279			521	557
	404	377					279	279					283			557	575
	447	404					283	283					285			575	592
	456	447					285	285					286			592	594
	592	456					286	286					288			594	601
	599	592					288	288					392			596	602
	600	599					528	528					528			601	605
	601	600					560	560					560			602
	611	601					561	561					561			605
	616	611					590	590					590
	617	616
		617
NS4A	1	1	1	-	99		12	-	-	12	36	-	-	-		28	-	-	28		2	2	65	-
	2	2	2								53										65	65	90
	16	16	16								55										90	90
	52	52	52
	82	82	82
NS4B	87	87	100	207	87		63	63	-	-	115	-	15	115		100	245	-	101		13	13	-	13
	100	100			141		112	112					112	196		101			111		14	14		14
	141	141			249		148	148					144	245		111			120		109	112		112
	249	249					149	149					148			112			130		112			175
							178	178					149			120			131		175
							246	246					178			130			144
																131
																144
																245
NS5	37	37	132	87	37		9	9	277	284	78	-	5	249		47	171	26	415		5	5	5	423
	41	41	174	629	41		17	17	803		801		9			123	175	200	530		39	39	39
	87	174	285		188		18	18	880		860		17			171	177	434	531		49	49	49
	127	265	468		293		20	20					18			174	274	638	541		51	51	80
	132	285	528		351		23	23					20			175	333	649	548		79	79	94
	174	351	626		389		25	25					23			177	442		562		80	80	362
	285	370	642		546		27	27					25			415	466		649		94	94	371
	293	389	647		547		33	33					27			434	652		655		96	96	385
	340	468	833		557		56	74					33			439			700		362	362	662
	351	546	846		574		74	75					56			440			836		385	385	663
	370	547	849		575		75	130					74			442			869		423	662	664
	389	557	879		591		76	271					75			466			870		638	663	886
	468	574			669		96	277					76			530					662	664
	546	575			700		130	284					78			531					663	878
	547	591			849		271	288					130			541					664
	557	669					277	315					271			548					878
	574	700					284	359					284			562					881
	575	846					288	379					288			649					896
	642	849					315	381					315			652
	647	879					359	401					359			655
	669						379	496					379			749
	675						381	558					381			836
	700						400	560					496			869
	846						496	565					560			870
	849						558	610					565			876
	879						560	747					610
							565	749					645
							638	803					747
							747						749
							749
