# Supplementary material for: Global Evolutionary History and Dynamics of Dengue Viruses Inferred from Whole Genome Sequences
Source: Viruses. 2022 Mar 28;14(4):703. doi: 10.3390/v14040703 (PMC9030598; doi:10.3390/v14040703)
Supplement: Supplementary file 1 [file viruses-14-00703-s001.zip › Table_S5_SupplementalTable_BranchSelection.xlsx]

## Sheet: Sheet1
Supplemental Table S5: Branch specific positive selection for Whole Genome and Envelope gene
Whole Genome						Envelope
Serotype	Tip(T) or Node (N)	Accession	Year	Country	Genotype	Tip(T) or Node (N)	Accession	Year	Country	Genotype
DENV1	T	JQ922544*	1963	India	1-V	T	JQ922544*	1963	India	1-V
	T	JQ922545	1982	India	1-V	T	KJ755855*	2013	India	1-I
	T	KY672944	2013	China	1-V	T	MN933665*	2017	China	1-I
	T	KU509255	2011	India	1-V	T	MN933669*	2018	China	1-I
	T	JQ922546	1971	India	1-V
	T	JQ922547	1960	Thailand	1-IV
	T	MG840579	2017	China	1-IV
	T	KX380797	2012	Singapore	1-IV
	T	KJ755855*	2013	India	1-I
	T	MG840565	2016	Indonesia	1-I
	T	MG840571	2016	Indonesia	1-I
	T	MN933665*	2017	China	1-I
	T	MN933669*	2018	China	1-I
	T	MN960676	2019	Myanmar	1-I
	T	MN018303	2015	Sri Lanka	1-I
	T	AF298808	1998	Djibouti	1-I
DENV2	T	JQ922551	2005	India	Cosmopolitan	T	KY937189*	2015	China	Cosmopolitan
	T	KX380807	2012	Singapore	Cosmopolitan	T	MH827533*	2017	China	Cosmopolitan
	T	KX380815	2012	Singapore	Cosmopolitan	T	MN018349*	2015	Indonesia	Cosmopolitan
	T	KY937189*	2015	China	Cosmopolitan	T	MH827526	2017	New Guinea	Cosmopolitan
	T	MH827533*	2017	China	Cosmopolitan	N207	MH827537	2017	China	Cosmopolitan
	T	MN018349*	2015	Indonesia	Cosmopolitan		MN018365	2015	Maldives	Cosmopolitan
	T	MN018351	2015	New Guinea	Cosmopolitan
	T	MN018355	2017	China	Cosmopolitan
	T	KJ701507	2013	Pakistan	Cosmopolitan
	T	JQ922549	1996	India	Cosmopolitan
	T	KU094070	2015	China	Asian II
	T	FJ205877	2007	Viet Nam	Asian I
	N170	MH827537	2017	China	Cosmopolitan
		MN018365	2015	Maldives	Cosmopolitan
	N276	MH827526	2017	New Guinea	Cosmopolitan
		MN018351	2015	New Guinea	Cosmopolitan
DENV3	T	MN018374	2015	China	3-I	T	MN018377*	2015	China	3-I
	T	MN018377*	2015	China	3-I	T	KX380839*	2012	Singapore	3-I
	T	MN018380	2015	Philippines	3-I	T	MN018378*	2015	Thailand	3-III
	T	KX380839*	2012	Singapore	3-I	T	KU509286	2011	India	3-III
	T	AY876494	1994	Thailand	3-II	T	DQ675533	1999	Taiwan	3-III
	T	JQ922555	1966	India	3-III
	T	JQ922557	2005	India	3-III
	T	KU509278	2007	Barbados	3-III
	T	MN018372	2016	Malaysia	3-III
	T	MN018376	2015	China	3-III
	T	MN018378*	2015	Thailand	3-III
	T	MF370226	2013	Laos	3-III
	N390	KY586821	2010	Thailand	3-III
		KY586822	2009	Thailand	3-III
DENV4	T	JQ922558	1962	India	4-I
	T	KY451945	2013	Thailand	4-I
	T	MN018392	2015	Cambodia	4-I			None
	T	OK469357	1963	Puerto Rico	4-I
	T	OK469358	1976	Myanmar	4-I
	T	KY672959	2015	China	4-I
	N158	OK469359	1980	Kiribati	4-II
		OK469360	1980	Niue	4-II
* Found in both the whole genome and envelope analyses
